# Supplementary material for: Integrated Lymphopenia Analysis in Younger and Older Patients With Multiple Sclerosis Treated With Cladribine Tablets
Source: Front Immunol. 2021 Dec 24;12:763433. doi: 10.3389/fimmu.2021.763433 (PMC8740297; doi:10.3389/fimmu.2021.763433)
Supplement: Supplementary Table 1 — Nadir and recovery of CD19+ B lymphocytes in Years 1 and 2 by age group. [file DataSheet_1.zip]

Archive with 1 entries (1 files):
- Supplementary Tables 1-4.pdf
